# Supplementary material for: Modelling temporal dynamics of Culicoides Latreille (Diptera: Ceratopogonidae) populations on Reunion Island (Indian Ocean), vectors of viruses of veterinary importance
Source: Parasit Vectors. 2019 Nov 27;12:562. doi: 10.1186/s13071-019-3812-1 (PMC6880491; doi:10.1186/s13071-019-3812-1)
Supplement: Supplementary file 6 — Additional file 6. R codes hurdle models. R codes for the realization of hurdle models on the 5 Culicoides species present in Reunion Island. [file 13071_2019_3812_MOESM6_ESM.zip]

Archive with 11 entries (11 files):
- step 4 Hurdle model.R
- step 0 all data.R
- step 1 each species data.R
- step 1.1 CCM polyserial.R
- step 1.2 CCM count data.R
- step 2 logistic regression.R
- step 2.0 ZI and OD test.R
- step 2.1 collinearity analysis.R
- step 3 count regression.R
- step 3.1 Anova glmTMB.R
- step 3.2 variance inflated and backward AIC.R
