# Supplementary material for: Modelling temporal dynamics of Culicoides Latreille (Diptera: Ceratopogonidae) populations on Reunion Island (Indian Ocean), vectors of viruses of veterinary importance
Source: Parasit Vectors. 2019 Nov 27;12:562. doi: 10.1186/s13071-019-3812-1 (PMC6880491; doi:10.1186/s13071-019-3812-1)
Supplement: Supplementary file 6 — Additional file 6. R codes hurdle models. R codes for the realization of hurdle models on the 5 Culicoides species present in Reunion Island. [file 13071_2019_3812_MOESM6_ESM.zip › step 2.0 ZI and OD test.R]

################################################################################
######## overdispersion test

library(AER)

bol.odt<-glm(nombre~1, data=bol.ent, family ="poisson")
ender.odt<-glm(nombre~1, data=ender.ent, family ="poisson")
grah.odt<-glm(nombre~1, data=grah.ent, family ="poisson")
imi.odt<-glm(nombre~1, data=imi.ent, family ="poisson")
kib.odt<-glm(nombre~1, data=kib.ent, family ="poisson")

dispersiontest(bol.odt)
dispersiontest(ender.odt)
dispersiontest(grah.odt)
dispersiontest(imi.odt)
dispersiontest(kib.odt)


################################################################################
####### zero inflated test

library(vcdExtra)
zero.test(bol.ent$nombre)
zero.test(ender.ent$nombre)
zero.test(grah.ent$nombre)
zero.test(imi.ent$nombre)
zero.test(kib.ent$nombre)
